# Supplementary material for: From manual counting to YOLO: Using computer vision to automate large-scale fecundity assays in C. elegans
Source: PLoS One. 2026 Jul 30;21(7):e0354821. doi: 10.1371/journal.pone.0354821 (PMC13423053; doi:10.1371/journal.pone.0354821)
Supplement: S1 Table — (XLSX) [file pone.0354821.s001.xlsx]

## Sheet: Sheet1
S1 Table: Hyperparameters evaluated during YOLOv11-L fine-tuning
Hyperparameter	Description	Values Tested	Rationale for Selection
Optimizer	Algorithm for updating model weights based on loss function gradients	AdamW, SGD	AdamW provides adaptive learning with regularization; SGD offers superior generalization with appropriate momentum parameters
IoU	Threshold determining bounding box overlap required for positive detection	0.3, 0.4, 0.5, 0.6	Lower thresholds prioritize recall; higher thresholds emphasize precision in detection evaluation metrics
HSV_V	Parameter controlling brightness variation in augmentation	0.1, 0.3, 0.5, 0.7	Induces illumination invariance, reducing dataset bias toward specific lighting conditions
Scale	Factor determining random image resizing during training	0.2, 0.4, 0.6, 0.8	Enables development of scale-invariant features through balanced under/over-sampling regimes
Perspective	Coefficient controlling viewpoint transformation intensity	0.0005, 0.001, 0.0015, 0.002	Simulates viewpoint diversity, enhancing geometric invariance to variation in camera positioning
Mosaic	Probability of applying composite image fusion augmentation	0.3, 0.5, 0.7, 0.9	Augments contextual diversity and serves as regularization mechanism to improve generalization
