# Supplementary material for: From manual counting to YOLO: Using computer vision to automate large-scale fecundity assays in C. elegans
Source: PLoS One. 2026 Jul 30;21(7):e0354821. doi: 10.1371/journal.pone.0354821 (PMC13423053; doi:10.1371/journal.pone.0354821)
Supplement: S2 Table — (XLSX) [file pone.0354821.s002.xlsx]

## Sheet: Sheet1
S2 Table: Components of the camera imaging station setup.
Item	Quantity	Purchased from	Product Number
Aluminum bottom plate, 12'' x 12'' x 1/2''	1	McMaster-Carr	8975K135
Acrylic bottom plate, black, 12'' x 12'' x 1/4 ''	1	McMaster-Carr	8505K91/8505K913
Gaffer's tape, black, 1'' wide	1	McMaster-Carr	7612A82
Self-adhesive bumpers, polyurethane, 7/8'' wide, 13/32'' high	1	McMaster-Carr	95495K62, set of 36
Borosilicate glass sheet, 8'' x 8'' x 1/4''	1	McMaster-Carr	8476K18
1.5'' diameter post, 14'' long	1	ThorLabs	P14
1.5'' diameter post, 6'' long	1	ThorLabs	P6
post clamps	2	ThorLabs	C1511
Base plate	1	ThorLabs	BA1
1'' diameter post, 1'' long, 1/4''-20 tap	1	ThorLabs	RS1
1/4''-20 stainless steel hardware kit (5 cap head screws, 2 set screws, 4 washers)	1	ThorLabs	HW-Kit2
3/16'' hex screwdriver	1	ThorLabs
Blackout fabric	1	Thorlabs	BK5
Devcon Epoxy 5- minute	1	Amazon	NSN Stock#8040-00-264-6816:
2-hole inside corner bracket	1	Amazon	80/20 part #4302
3-12 V Power Supply	1	MPJA.com	36791 PS
Red Flexible LED strips, 4.7'' long	4	Oznium Inc.	-
Camera: 2592 x 1944 pixel sensor, 15 images/s	1	Imaging Source	DMK 33GP031
Power Adapter cable for The Imaging Source GigE	1	Imaging Source	GigE23/PWR/Trig 1
Power supply for camera	1	Imaging Source	PSU 12V/1A/EA 1 Stabilized PSU, EURO and US plug, 100 to 240 VAC, 12VDC, 1A
C-mount extension ring	1	Imaging Source	LAex5
C-mount extension ring	1	Imaging Source	LAex1
Fujinon lens	1	B+H	Fujinon HF12.5SA-1 2/3" 12.5mm f/1.4 C-Mount Fixed Focal Lens
Ethernet cable		Purchased locally
1/8'' drill bit		Purchased locally
5/16'' drill bit		Purchased locally
Rapid tap heavy duty cutting fluid	1	Purchased locally
